# Supplementary material for: Poly(2-Deoxy-2-Methacrylamido-D-Glucose)-Based Complex Conjugates of Colistin, Deferoxamine and Vitamin B12: Synthesis and Biological Evaluation
Source: Pharmaceutics. 2024 Aug 17;16(8):1080. doi: 10.3390/pharmaceutics16081080 (PMC11359296; doi:10.3390/pharmaceutics16081080)
Supplement: Supplementary file 1 [file pharmaceutics-16-01080-s001.zip]

Archive with 1 entries (1 files):
- pharmaceutics-3138326-supplementary.pdf
